# Supplementary material for: Effect of Autoimmune Thyroid Disease on Pregnancy Outcomes: A Systematic Review and Meta-Analysis
Source: J Clin Med. 2025 Dec 1;14(23):8520. doi: 10.3390/jcm14238520 (PMC12693014; doi:10.3390/jcm14238520)
Supplement: Supplementary file 1 [file jcm-14-08520-s001.zip]

Archive with 1 entries (1 files):
- jcm-3906648-supplementary.pdf
